# Supplementary material for: Relationship Between Health-Related Quality of Life and Exercise Tolerance Improvement in Remote Cardiac Rehabilitation: Sub-Analysis of RecRCR Study
Source: J Clin Med. 2025 May 8;14(10):3265. doi: 10.3390/jcm14103265 (PMC12112100; doi:10.3390/jcm14103265)
Supplement: Supplementary file 1 [file jcm-14-03265-s001.zip]

Archive with 2 entries (2 files):
- Supplementary materials 1 0417.pdf
- Supplementary materials 2 0417.pdf
